# Supplementary material for: Long-term mortality and treatment outcomes in pacemaker-associated heart failure: insights from a nationwide propensity-matched study
Source: Eur Heart J Open. 2026 Feb 16;6(2):oeag027. doi: 10.1093/ehjopen/oeag027 (PMC12962801; doi:10.1093/ehjopen/oeag027)
Supplement: oeag027_Supplementary_Data [file oeag027_supplementary_data.zip]

Archive with 2 entries (2 files):
- Supple Fiugre.pptx
- PaHF Supplement table_260119.docx
